# Supplementary material for: Parallel‐Meta Suite: Interactive and rapid microbiome data analysis on multiple platforms
Source: Imeta. 2022 Mar 6;1(1):e1. doi: 10.1002/imt2.1 (PMC10989749; doi:10.1002/imt2.1)
Supplement: Supplementary file 4 — Supportiknformation. [file IMT2-1-e1-s004.xlsx]

## Sheet: Table S1
Table S1. Tools in Parallel-Meta Suite
A. C++ based implementations
Command name	Purpose
PM-pipeline	Automatic analysis workflow. This tool integrates all other tools in this Table.
PM-format-seq	Sequence format check and reformation for PMS
PM-extract-rna	Extract amplicon fragments from shotgun sequences
PM-parallel-meta	Microbiome sample profiling
PM-select-taxa	Relative abundance table on selected taxonomy levels
PM-rand-rare	Samples rarefaction
PM-predict-func	Functional prediction
PM-predict-func-nsti	Compute the NSTI for predicted functions
PM-predict-func-contribute	Compute the contribution of taxon for predicted functions
PM-select-func	Relative abundance table on selected pathway levels
PM-plot-taxa	Taxonomy profile visualization by Krona
PM-rare-curv	Make the rarefaction curve
PM-comp-taxa	Compute the Meta-Storms distance among samples using taxonomy profiles
PM-comp-func	Compute the Hierarchical Meta-Storms functional distance among samples using function profiles
PM-comp-corr	Compute the correlation among community members, and construct the co-occurrence network
PM-split-seq	Split sequences by sample from merged sequences (e.g. QIIME format)
PM-update-taxa	Update the taxonomy annotation to the latest version
B. R based implementations
R-script name	Purpose
PM_Distribution.R	Plot relative abundances into bar-chat
PM_Adiversity.R	Alpha diversity indexes calculation and plotting
PM_Bdiversity.R	Beta diversity PERMANOVA and ANOSIM tests and plotting using distance matrix
PM_Hcluster.R	Hierarchical clustering by distance matrix
PM_Heatmap.R	Heatmap of distance matrix
PM_rarefaction.R	Rarefaction curve plotting
PM_Pca.R	PCA and plotting
PM_Pcoa.R	PCoA and plotting
PM_Marker_Test.R	Candidate biomarker selection by rand-sum test (for discrete metadata variables)
PM_Marker_Corr.R	Candidate biomarker selection by regression (for numeric metadata variables)
PM_Marker_RFscore.R	Biomarker ranking by Random Forest importance
PM_Network.R	Co-occurrence network plotting using correlation among community members

## Sheet: Table S2
Table S2. Configurations and parameters for data analysis
Configuration Category	Parameter	Case 1	Case 2	Case 3
Input and Output	Input File Type	Default (Demultiplexed Sequence File List)	Demultiplexed Sequence File List (default)	Default (Demultiplexed Sequence File List)
	Input File Path	Dataset_1/seq.list	Dataset_2/seq.list	Dataset_3/seq.list
	Meta File Path	Dataset_1/meta.txt	Dataset_2/meta.txt	Dataset_3/meta.txt
	Path Prefix of List (Optional)	Default	Default	Default
	Output Path	Default (default_out)	Default (default_out)	Default (default_out)
	Threads Control	Default (Auto)	Default (Auto)	Default (Auto)
	Number of Threads	Default (80)	Default (80)	Default (80)
Sequence Processing	Sequence Type	Default (Amplicon)	Defult (Amplicon)	Default (Amplicon)
	ASV Denoising	Default (On)	Default (Off )	Default (On)
	Chimera Removal	Default (On)	Default (Off )	Default (On)
	Sequence Format Check	Default (Off)	Default (Off)	Default (Off)
	Sequence Alignment Threshold	Default (0.99)	Default (0.97)	Default (0.99)
	Database	Default (GreenGenes-13-8 (16S rRNA, 97% level)	Default (GreenGenes-13-8 (16S rRNA, 97% level))	Default (GreenGenes-13-8 (16S rRNA, 97% level)
Profiling	Amplicon Copy Number Normalization	Default (On)	Default (On)	Default (On)
	Rarefaction Curve	Default (Off)	Default (Off)	Default (Off)
	Sequencing Depth Normalization	Default (Off)	Defult (Off)	Default (Off)
	Depth	/	/	/
	Bootstrap Number	/	/	/
Diversity	Taxonomical Distance Type	Default (Meta-Stroms weighted and un-weighted)	Default (Meta-Stroms weighted and un-weighted)	Default (Meta-Stroms weighted and un-weighted)
	Taxonomy Level	Default (Phylum, Genus)	Default (Phylum, Genus)	Default (Phylum, Genus)
	Function Prediction	Default (On)	Default (On)	Default (On)
	KEGG Function Level	Default (2, 3)	Default (2,3)	Default (2, 3)
Statistics	Is Paired Samples	Default (No)	Default (No)	Default (No)
	Group Number of Hierarchical Clustering	Default (2)	Default (2)	Default (2)
	Threshold of Cooccurrence Network Edge	Default (0.5)	Default (0.5)	Default (0.5)
Click "Generate"	Generated Command Line	PM-pipeline -i Dataset_1/seq.list -m Dataset_1/meta.txt	PM-pipeline -i Dataset_2/seq.list -m Dataset_2/meta.txt -v false -c false -d 0.97 -s 500 -b 1	PM-pipeline -i Dataset_1/seq.list -m Dataset_1/meta.txt
